# Supplementary material for: Reporting Criteria for Clinical Trials on Medication-Related Osteonecrosis of the Jaw (MRONJ): A Review and Recommendations
Source: Cells. 2022 Dec 16;11(24):4097. doi: 10.3390/cells11244097 (PMC9777472; doi:10.3390/cells11244097)
Supplement: Supplementary file 1 [file cells-11-04097-s001.zip]

Archive with 1 entries (1 files):
- cells-1883830-supplementary.pdf
